# Supplementary material for: Effect of Dickkopf-1 (Dkk-1) and SP600125, a JNK Inhibitor, on Wnt Signaling in Canine Prostate Cancer Growth and Bone Metastases
Source: Vet Sci. 2021 Aug 1;8(8):153. doi: 10.3390/vetsci8080153 (PMC8402794; doi:10.3390/vetsci8080153)
Supplement: Supplementary file 1 [file vetsci-08-00153-s001.zip]

Archive with 2 entries (2 files):
- vetsci-1273609-supplement/vetsci-1273609-Supplemental figures.pdf
- vetsci-1273609-supplement/vetsci-1273609-Table S1.xlsx
