# Supplementary material for: Effect of Dickkopf-1 (Dkk-1) and SP600125, a JNK Inhibitor, on Wnt Signaling in Canine Prostate Cancer Growth and Bone Metastases
Source: Vet Sci. 2021 Aug 1;8(8):153. doi: 10.3390/vetsci8080153 (PMC8402794; doi:10.3390/vetsci8080153)
Supplement: Supplementary file 1 [file vetsci-08-00153-s001.zip › vetsci-1273609-supplement/vetsci-1273609-Table S1.xlsx]

## Sheet: Sheet1
Gene	Forward Primer (5’-3’)	Reverse Primer (5’-3’)	Gene ID (NCBI)	Official gene symbol	intron size (nt)	amplicon size (nt)
GAPDH	CCCACTCTTCCACCTTCGAC	AGCCAAATTCATTGTCATACCAGG	403755	GAPDH	233(4)**	90
BMP2	TGCGCAGCTTCCACCACGAAGAA	CAAAGGTTCCTGCATCTGTTCCCGA	477162	BMP2	8108	158
BMP4	GCAGATCCACAGCATCGGT	AGTTTTCGCTGGTCCCTGG	490695	BMP4	983	116
BMP7	TGCAAGACAGCCACTTCCTC	GAAGCGCTCCCGAATGTAGT	477270	BMP7	33088	194
RUNX2	TGCCTCTGGCCTTCCACTCTCAG	TGCATTCGTGGGTTGGAGAAGCG	449531	RUNX2	1580	131
RANKL	TCCGAGCCGCTGTACAAAA	AGTATGAGTCTTGCCCCTCCT	609418	TNFSF11	17988	119
OPG	ATGCCCAGATGGGTTCTTCTC	AGAATGCCTCCTCACACAAGG	100855848	TNFRSF11B	1722	188
ATF4	CTCAGACAACGGAAAGGAGGAT	CGTGGCCAAAAGCTCATCTG	474503	ATF4	93(5)*	136
ALDH1A1	TGGTCAAACCTGCAGAGCAA	GATCCGGTGAAGGCCACTTT	476323	ALDH1A1	1623	169
Wnt5A	TGCCACTTGTATCAGGACCAC	GCTCACCGCGTACGTGAA	484721	WNT5A	4507	180
Wnt11	GTGTGCTACGGCATCAAATGG	AGTGCTGCGTCTGGTTCAG	485183	WNT11	6819	73
WWTR1	GTTAGGGTGCTACAGTGTCCC	GGCTCACTTTTGTTCAGAGCAG	609743	WWTR1	4558	234
MAP2K7	AGGGGACTTCCAGTCCTTCG	TTGAACCAGGAAGCCACGTC	485004	MAP2K7	728	135
JUN	CGACATGGAGTCGCAAGAGA	GCTTCCTTTTCCGGCACTTG	609429	JUN	N/A	86
FOS	TGTGAAGACCATGACGGGAG	CCTTTCCCTTCGGATTCTCCT	490792	FOS	438	106
TP53	GACTCCAGTGGAAACGTGCT	ATCTCATAGCGTTCACGCCC	403869	TP53	664	245
PTEN	AAAGCTGGAAAGGGACGAACTGGTG	ACACATAGCGCCTCTGACTGGGAAT	403832	PTEN	14326	154
PIK3CA	GGAGTCCTATTGCCGTGCTT	ATGAAATCTGGTCGCCGCAT	488084	PIK3CA	2412	171
TWIST	GGCAGGGCCGGAGACCTAGATG	TCCACGGGCCTGTCTCGCTT	609156	TWIST1	580(3)*	195
FOLH1	GCAGGGGACCCTCTCACACCTG	CTCGGAAGACCAACAGCCTCTGTGA	476775	FOLH1B	3498	83
Tcf4	TGGACCAACTTCTTTGGCGA	CTTGGATGTCCTCCGTTCCC	403949	TCF4	116258	93
MAPK8	ATGGACTTGGAGGAGAGAACCA	AGGTCCAGCTGATGCTTCTAAAC	477746	MAPK8	4229	186
MAPK9	CCTGGGCATGGGCTACAAAG	TAAAATCCGCAGACGGCGTT	474652	MAPK9	4432	155
AKT1	GAACTCTCGGCATCCCTTCC	TGGCGTACTCCATGACGAAG	490878	AKT1	1206	83
PTHrP	AGCTCGGCCGCCGGCTCAA	GGAAGAATCGTCGCCGTAAG	403987	PTHLH	5891(3)*	93
TGFβ	AGGAGGTCACCCGCGTGCTAA	GAGCCTCAGCAGGCGCAACT	403998	TGFB1	3034	164
	*Forward primer spans exon-exon junction (number in parenthesis indicates how far the primer extends into the downstream exon)
	**Reverse primer spans exon-exon junction (number in parenthesis indicates how far the primer extends into the upstream exon)
